# Supplementary material for: Investigating genetic links of vitamin D metabolism pathway genes (CYP2R1, CYP27B1, CYP24A1, and DBP) in Multiple Sclerosis patients
Source: PLoS One. 2025 Oct 10;20(10):e0333924. doi: 10.1371/journal.pone.0333924 (PMC12513619; doi:10.1371/journal.pone.0333924)
Supplement: S1 File — (XLSX) [file pone.0333924.s009.xlsx]

## Sheet: Sheet1
Sample #	rs10741657	rs12794714	rs10877012	rs2248359	rs7041	rs4588
Patient 1	A/A	G/G	C/C	C/C	G/G	C/C
Patient 2	G/G	A/A	C/C	C/C	G/G	C/C
Patient 3	G/G	A/G	C/C	T/T	T/G	C/A
Patient 4	G/G	A/G	A/A	C/T	G/G	C/C
Patient 5	G/G	A/G	C/C	T/T	T/T	C/A
Patient 6	G/G	A/G	C/C	C/T	G/G	C/C
Patient 7	G/G	A/G	A/A	C/C	T/T	C/C
Patient 8	G/G	G/G	C/C	T/T	T/T	C/A
Patient 9	A/G	A/G	C/C	C/C	G/G	C/C
Patient 10	G/G	A/A	A/A	C/T	T/T	C/C
Patient 11	A/G	A/G	C/C	C/T	T/G	C/A
Patient 12	G/G	A/A	C/C	C/T	T/G	C/C
Patient 13	G/G	A/G	C/C	C/C	G/G	C/C
Patient 14	G/G	A/A	C/C	C/C	T/G	C/C
Patient 15	A/G	A/G	C/C	C/C	T/G	C/C
Patient 16	A/G	G/G	A/A	C/C	T/G	C/C
Patient 17	A/G	G/G	A/A	C/T	G/G	C/C
Patient 18	G/G	A/G	C/C	C/T	G/G	C/C
Patient 19	G/G	A/A	A/A	C/C	T/T	C/A
Patient 20	A/G	A/G	A/A	C/C	T/G	C/A
Patient 21	G/G	A/A	C/C	C/T	T/G	C/C
Patient 22	G/G	A/G	C/C	C/T	G/G	C/C
Patient 23	G/G	A/G	C/C	C/C	T/T	C/C
Patient 24	G/G	A/G	A/A	C/T	G/G	C/C
Patient 25	G/G	A/A	C/C	C/T	G/G	C/C
Patient 26	G/G	A/G	C/C	C/C	G/G	C/C
Patient 27	G/G	G/G	C/C	T/T	G/G	C/C
Patient 28	A/G	A/G	C/C	C/C	G/G	C/C
Patient 29	G/G	A/A	C/C	C/C	G/G	C/C
Patient 30	A/G	G/G	C/C	C/T	G/G	C/C
Patient 31	G/G	A/G	C/C	C/T	T/T	C/A
Patient 32	A/G	A/G	C/C	T/T	T/T	C/A
Patient 33	A/G	A/G	A/A	C/T	G/G	C/C
Patient 34	G/G	G/G	C/C	C/T	G/G	C/A
Patient 35	A/G	G/G	C/C	T/T	G/G	C/C
Patient 36	G/G	A/A	C/C	C/C	G/G	C/C
Patient 37	G/G	A/A	A/A	C/C	T/G	C/A
Patient 38	G/G	A/A	A/A	C/T	T/G	C/C
Patient 39	G/G	A/A	C/C	C/T	T/G	C/C
Patient 40	G/G	A/A	A/A	C/C	T/T	A/A
Patient 41	A/G	G/G	A/A	C/T	G/G	C/C
Patient 42	A/G	G/G	C/C	C/T	T/G	C/A
Patient 43	A/G	G/G	C/C	C/T	T/T	C/C
Patient 44	G/G	A/A	C/C	T/T	G/G	C/C
Patient 45	G/G	G/G	A/A	C/T	G/G	C/C
Patient 46	A/G	A/G	C/C	T/T	T/G	C/C
Patient 47	A/A	G/G	C/C	T/T	T/T	C/C
Patient 48	G/G	A/A	A/A	C/T	T/G	C/A
Patient 49	G/G	A/G	C/C	C/C	G/G	C/C
Patient 50	G/G	A/A	C/C	C/T	T/T	C/C
Patient 51	G/G	A/G	C/C	C/T	G/G	C/C
Patient 52	G/G	A/G	C/C	C/C	T/T	C/A
Patient 53	A/G	A/G	C/C	C/T	G/G	C/C
Patient 54	A/G	A/G	C/C	C/T	T/G	C/C
Patient 55	G/G	A/G	A/A	T/T	T/T	A/A
Patient 56	G/G	A/A	C/C	T/T	T/G	C/C
Patient 57	G/G	A/A	C/C	C/T	G/G	C/C
Patient 58	A/G	A/G	C/C	C/T	T/T	C/C
Patient 59	G/G	A/G	A/A	C/T	T/G	C/C
Patient 60	A/A	A/G	A/A	C/C	T/T	C/C
Patient 61	A/G	A/G	A/A	C/C	G/G	C/C
Patient 62	G/G	A/G	C/C	C/C	G/G	C/C
Patient 63	G/G	A/G	C/C	C/C	G/G	C/C
Patient 64	G/G	A/A	C/A	C/T	T/G	C/A
Patient 65	G/G	A/A	C/C	C/T	G/G	C/C
Patient 66	G/G	A/G	C/C	C/T	T/G	C/C
Patient 67	G/G	A/A	C/C	C/T	T/T	C/A
Patient 68	A/G	A/G	C/C	C/T	T/G	C/C
Patient 69	G/G	A/A	C/C	C/C	T/G	C/C
Patient 70	G/G	A/G	C/C	C/C	T/G	C/C
Patient 71	A/G	A/G	C/C	C/T	T/G	C/A
Patient 72	A/G	A/G	A/A	C/T	G/G	C/C
Patient 73	A/G	A/G	C/C	C/C	G/G	C/C
Patient 74	A/G	A/G	C/C	C/C	G/G	C/C
Patient 75	A/G	A/G	A/A	C/T	G/G	C/A
Patient 76	G/G	A/A	C/C	C/T	T/G	C/A
Patient 77	G/G	A/A	A/A	C/T	T/G	C/C
Patient 78	G/G	A/G	C/C	T/T	G/G	C/C
Patient 79	A/G	A/G	A/A	C/T	T/G	C/A
Patient 80	G/G	A/A	A/A	C/T	T/G	C/A
Patient 81	G/G	A/G	C/C	T/T	G/G	C/C
Patient 82	A/G	A/G	C/C	T/T	G/G	C/C
Patient 83	G/G	A/A	C/C	T/T	T/G	C/A
Patient 84	A/G	A/G	A/A	C/T	T/T	C/C
Patient 85	A/G	A/G	C/C	T/T	T/T	C/A
Patient 86	A/G	A/G	C/C	C/C	T/G	C/C
Patient 87	A/A	A/G	C/C	C/T	T/G	C/A
Patient 88	A/G	A/G	C/C	C/T	G/G	C/C
Patient 89	A/G	A/G	C/C	T/T	G/G	C/C
Patient 90	A/G	A/G	A/A	T/T	T/G	C/A
Patient 91	G/G	A/A	C/C	C/T	T/T	C/A
Patient 92	G/G	A/G	C/C	C/T	T/G	C/C
Patient 93	A/G	A/G	C/C	C/C	T/G	C/C
Patient 94	G/G	A/A	C/C	T/T	T/G	C/C
Patient 95	A/G	A/A	C/C	C/T	T/G	C/A
Patient 96	A/G	A/G	C/C	C/C	T/G	A/A
Patient 97	G/G	A/G	A/A	C/T	T/G	C/C
Patient 98	A/G	A/G	C/C	C/C	T/G	C/C
Patient 99	G/G	A/A	C/C	C/T	G/G	C/C
Patient 100	A/A	G/G	C/C	C/T	T/T	C/A
Patient 101	G/G	A/A	A/A	T/T	G/G	C/C
Patient 102	A/G	G/G	A/A	C/T	G/G	C/C
Patient 103	A/G	A/G	C/C	C/T	T/T	C/A
Patient 104	G/G	A/G	C/C	T/T	T/G	C/A
Patient 105	A/G	A/G	A/A	C/T	T/G	C/A
Patient 106	A/G	A/G	A/A	T/T	T/T	C/A
Patient 107	A/G	A/G	C/C	C/C	T/G	C/C
Patient 108	G/G	A/G	C/C	T/T	T/G	C/C
Patient 109	G/G	A/G	C/C	C/C	T/G	C/A
Patient 110	A/G	A/A	C/C	C/C	G/G	C/C
Patient 111	G/G	G/G	C/C	T/T	G/G	C/C
Patient 112	G/G	A/G	A/A	C/T	T/G	C/C
Patient 113	G/G	A/A	C/C	C/T	T/G	C/C
Patient 114	G/G	A/A	A/A	C/C	T/G	C/A
Patient 115	A/G	A/G	C/C	C/T	T/G	C/A
Patient 116	A/G	A/G	C/C	C/T	G/G	C/C
Patient 117	G/G	A/G	C/C	C/C	T/G	C/C
Patient 118	G/G	A/G	C/C	C/C	T/G	C/C
Patient 119	G/G	A/G	C/C	C/T	T/T	C/C
Patient 120	G/G	A/G	C/C	T/T	T/G	C/A
Patient 121	G/G	A/A	C/C	C/T	T/G	C/A
Patient 122	A/G	A/G	C/C	C/C	T/G	C/A
Patient 123	A/A	G/G	A/A	C/C	T/T	C/A
Patient 124	A/A	G/G	C/C	T/T	G/G	C/C
Patient 125	A/G	G/G	C/C	C/T	T/T	C/A
Patient 126	A/G	G/G	A/A	C/T	T/G	C/C
Patient 127	G/G	A/A	C/C	C/T	G/G	C/C
Patient 128	G/G	A/A	C/C	C/T	G/G	C/C
Patient 129	A/G	A/G	A/A	C/C	T/G	C/C
Patient 130	G/G	A/A	C/C	C/C	T/G	C/A
Patient 131	G/G	A/G	C/C	C/T	T/G	C/A
Patient 132	A/A	G/G	C/C	C/T	T/G	C/A
Patient 133	G/G	A/G	C/C	T/T	G/G	C/C
Patient 134	A/G	A/G	C/C	C/T	T/G	C/C
Patient 135	G/G	A/A	C/C	C/T	T/T	A/A
Patient 136	A/G	G/G	C/C	T/T	T/T	C/C
Patient 137	A/G	A/G	A/A	C/T	G/G	C/C
Patient 138	G/G	G/G	A/A	C/T	T/G	C/A
Patient 139	G/G	A/A	A/A	C/T	T/G	C/C
Patient 140	A/G	A/G	C/C	C/T	T/T	C/A
Patient 141	A/G	A/G	A/A	C/C	T/G	C/C
Patient 142	G/G	G/G	C/C	C/C	T/T	C/A
Patient 143	G/G	A/G	C/C	C/T	G/G	C/C
Patient 144	A/G	A/G	A/A	C/T	G/G	C/C
Patient 145	A/G	A/G	A/A	C/T	G/G	C/C
Patient 146	A/G	A/G	C/C	T/T	T/G	C/C
Patient 147	A/A	G/G	C/C	T/T	G/G	C/C
Patient 148	G/G	A/A	A/A	C/T	T/G	C/A
Patient 149	A/G	A/G	A/A	C/T	T/G	C/C
Patient 150	G/G	G/G	C/C	C/T	G/G	C/C
Patient 151	A/G	A/G	A/A	T/T	T/G	C/A
Patient 152	A/G	A/G	C/C	C/C	T/G	C/A
Patient 153	G/G	A/G	C/C	C/T	T/G	C/A
Patient 154	G/G	A/G	C/C	C/T	T/T	A/A
Patient 155	G/G	A/A	C/C	T/T	G/G	C/C
Patient 156	A/G	G/G	C/C	C/C	T/G	C/C
Patient 157	A/G	A/G	A/A	C/T	T/G	C/C
Patient 158	A/G	A/G	C/C	T/T	G/G	C/C
Patient 159	A/A	G/G	C/C	C/T	T/G	C/C
Patient 160	G/G	A/A	A/A	C/T	G/G	C/C
Patient 161	A/A	G/G	C/C	C/T	T/G	C/A
Patient 162	A/G	G/G	C/C	C/T	T/G	C/C
Patient 163	G/G	A/A	C/C	T/T	T/G	C/A
Patient 164	G/G	A/A	A/A	C/T	G/G	C/C
Patient 165	G/G	A/A	C/C	T/T	G/G	C/C
Patient 166	G/G	A/G	C/C	C/T	T/G	C/C
Patient 167	G/G	A/A	C/C	T/T	G/G	C/C
Patient 168	A/G	G/G	C/C	T/T	T/G	C/C
Patient 169	A/G	A/G	C/C	C/T	T/T	C/A
Patient 170	G/G	A/A	C/C	C/T	T/G	C/C
Patient 171	A/G	A/G	C/C	C/T	T/G	C/C
Patient 172	A/G	A/G	A/A	C/T	G/G	C/C
Patient 173	G/G	G/G	A/A	T/T	T/T	C/C
Patient 174	G/G	A/A	C/C	T/T	T/T	C/A
Patient 175	G/G	A/A	C/C	C/T	T/G	C/A
Patient 176	G/G	G/G	C/C	T/T	T/T	C/C
Patient 177	A/G	G/G	C/C	C/C	T/G	C/A
Patient 178	G/G	A/A	C/C	C/T	T/G	C/C
Patient 179	G/G	A/A	C/C	C/T	T/G	C/A
Patient 180	A/G	A/G	A/A	T/T	G/G	C/A
Patient 181	G/G	A/A	C/C	T/T	T/G	C/A
Patient 182	G/G	A/A	C/C	C/T	T/G	C/A
Patient 183	A/G	A/G	C/C	C/T	T/T	C/C
Patient 184	G/G	G/G	C/C	C/C	T/G	C/A
Patient 185	G/G	A/G	A/A	T/T	T/G	C/C
Patient 186	A/G	G/G	A/A	T/T	T/G	C/A
Patient 187	A/G	A/G	C/C	C/T	T/G	C/A
Patient 188	A/G	G/G	C/C	C/T	T/G	C/C
Patient 189	G/G	A/G	C/C	T/T	T/G	C/C
Patient 190	G/G	A/G	C/C	C/T	T/G	C/C
Patient 191	A/G	A/G	C/C	C/C	T/G	C/C
Patient 192	A/G	A/G	A/A	C/C	T/G	C/C
Control 1	A/G	A/G	A/A	C/C	G/G	C/C
Control 2	G/G	A/A	A/A	T/T	T/G	C/C
Control 3	G/G	A/G	A/A	C/C	T/T	C/C
Control 4	A/G	G/G	C/C	T/T	T/G	C/C
Control 5	A/G	G/G	C/A	C/C	T/T	C/A
Control 6	G/G	G/G	C/C	T/T	T/T	C/A
Control 7	A/A	G/G	C/C	C/T	T/G	C/A
Control 8	A/A	A/A	C/C	C/T	G/G	C/C
Control 9	A/G	G/G	C/A	C/T	T/G	C/C
Control 10	G/G	G/G	C/C	C/C	T/T	A/A
Control 11	A/G	A/G	C/C	C/T	G/G	C/C
Control 12	A/G	A/G	C/C	T/T	T/G	C/C
Control 13	A/A	A/G	A/A	C/C	G/G	C/C
Control 14	G/G	G/G	C/C	C/T	G/G	C/C
Control 15	A/A	G/G	A/A	C/C	T/T	C/C
Control 16	A/G	G/G	C/A	T/T	G/G	C/C
Control 17	G/G	G/G	C/A	C/T	T/G	C/A
Control 18	A/G	G/G	C/C	C/T	T/G	C/C
Control 19	G/G	A/A	A/A	C/C	T/G	C/A
Control 20	G/G	G/G	C/C	C/C	T/G	C/C
Control 21	A/G	A/G	C/C	C/C	T/G	C/C
Control 22	A/A	A/G	C/C	C/T	G/G	C/C
Control 23	G/G	A/G	C/C	C/T	T/T	C/C
Control 24	A/G	G/G	C/C	T/T	T/T	C/A
Control 25	A/G	A/A	C/C	C/T	T/T	C/A
Control 26	G/G	G/G	A/A	C/T	T/T	C/A
Control 27	G/G	G/G	A/A	C/C	T/G	C/A
Control 28	A/G	A/A	C/C	T/T	G/G	C/C
Control 29	G/G	G/G	C/C	C/C	G/G	C/C
Control 30	G/G	G/G	C/C	C/T	G/G	C/C
Control 31	G/G	A/A	A/A	T/T	T/T	A/A
Control 32	G/G	A/A	C/C	T/T	T/T	A/A
Control 33	G/G	A/A	C/C	C/C	T/G	C/A
Control 34	A/G	A/A	C/A	C/C	T/G	C/C
Control 35	G/G	A/G	A/A	C/T	G/G	C/C
Control 36	A/A	G/G	C/C	C/T	T/G	C/A
Control 37	G/G	A/A	C/C	C/C	T/G	C/A
Control 38	A/G	G/G	C/C	T/T	G/G	C/C
Control 39	A/G	A/G	A/A	C/T	G/G	C/C
Control 40	A/A	A/G	A/A	C/T	T/G	C/C
Control 41	A/G	A/G	A/A	C/T	G/G	C/C
Control 42	G/G	G/G	C/C	C/C	T/T	A/A
Control 43	A/G	A/G	C/C	T/T	G/G	C/C
Control 44	G/G	A/G	A/A	C/T	T/G	C/C
Control 45	A/G	A/G	C/C	T/T	T/T	C/C
Control 46	G/G	A/A	C/C	C/T	T/T	C/C
Control 47	A/G	A/G	C/C	C/T	G/G	C/C
Control 48	A/A	A/G	C/C	C/T	T/T	A/A
Control 49	G/G	G/G	C/C	C/T	T/G	C/A
Control 50	G/G	G/G	C/C	C/T	T/T	A/A
Control 51	G/G	G/G	C/C	C/C	T/T	C/C
Control 52	G/G	A/G	C/C	C/C	G/G	C/C
Control 53	G/G	A/G	C/A	C/C	T/G	C/C
Control 54	A/G	A/A	C/C	C/C	T/G	C/A
Control 55	A/G	A/A	C/C	T/T	T/T	C/A
Control 56	G/G	A/G	C/C	C/T	G/G	C/C
Control 57	G/G	G/G	C/C	C/T	T/G	C/C
Control 58	G/G	A/A	C/C	T/T	T/G	C/A
Control 59	G/G	A/A	C/C	C/T	T/G	C/C
Control 60	A/G	A/A	C/C	C/C	T/G	C/C
Control 61	G/G	A/G	C/C	C/C	T/T	A/A
Control 62	G/G	A/A	C/C	C/C	T/T	A/A
Control 63	G/G	A/A	A/A	T/T	T/T	C/A
Control 64	G/G	G/G	C/A	C/T	T/G	C/A
Control 65	G/G	A/G	C/A	C/T	T/G	C/A
Control 66	A/G	A/A	C/A	C/C	T/G	C/A
Control 67	A/G	A/A	C/C	C/T	G/G	C/C
Control 68	A/G	A/G	C/A	C/T	G/G	C/C
Control 69	A/G	A/G	C/C	C/C	T/T	C/A
Control 70	G/G	G/G	C/C	C/T	T/G	C/A
Control 71	G/G	A/G	C/C	C/T	T/T	C/A
Control 72	A/G	G/G	C/C	C/C	G/G	C/C
Control 73	A/A	A/G	C/C	C/T	T/T	C/A
Control 74	G/G	G/G	C/C	C/T	T/G	C/A
Control 75	A/G	G/G	C/C	T/T	G/G	C/C
Control 76	G/G	G/G	C/C	C/T	T/G	C/A
Control 77	A/G	G/G	A/A	C/T	T/G	A/A
Control 78	G/G	A/G	C/C	C/T	T/G	C/C
Control 79	A/G	A/G	C/C	C/T	T/G	A/A
Control 80	A/G	A/G	C/C	C/C	G/G	C/C
Control 81	A/G	A/G	A/A	C/T	G/G	C/C
Control 82	A/G	A/G	C/C	C/C	G/G	C/C
Control 83	G/G	A/G	C/C	C/T	T/G	C/C
Control 84	G/G	G/G	C/A	C/C	G/G	C/C
Control 85	A/G	A/G	C/A	C/C	T/G	C/C
Control 86	A/G	A/G	A/A	T/T	G/G	C/C
Control 87	G/G	A/G	C/C	C/C	T/T	C/C
Control 88	G/G	A/G	C/C	T/T	T/T	A/A
Control 89	A/G	A/A	C/C	C/T	T/G	C/C
Control 90	G/G	A/A	C/A	C/C	T/G	C/C
Control 91	A/G	A/G	C/A	T/T	G/G	C/C
Control 92	A/G	A/A	C/A	C/C	T/G	C/C
Control 93	G/G	A/G	C/C	C/T	T/G	C/A
Control 94	G/G	G/G	C/C	C/T	G/G	C/C
Control 95	A/G	A/A	C/C	C/T	T/G	C/A
Control 96	A/G	G/G	C/C	T/T	T/T	C/A
Control 97	G/G	G/G	C/C	C/T	T/G	C/C
Control 98	G/G	A/A	C/C	C/C	G/G	C/C
Control 99	A/G	A/A	C/C	C/C	T/G	C/C
Control 100	G/G	A/G	C/C	C/C	T/T	C/C
Control 101	A/A	A/G	C/C	C/C	G/G	C/C
Control 102	G/G	A/A	A/A	C/C	T/T	C/A
Control 103	G/G	G/G	A/A	C/T	G/G	C/C
Control 104	G/G	A/G	C/C	C/T	T/T	C/C
Control 105	G/G	G/G	C/C	C/C	T/T	C/C
Control 106	G/G	A/G	C/C	T/T	T/G	C/C
Control 107	A/G	G/G	C/C	C/C	T/G	C/C
Control 108	A/G	A/G	C/C	C/C	T/T	C/C
Control 109	A/G	A/G	A/A	C/T	G/G	C/C
Control 110	A/G	A/G	C/C	T/T	G/G	C/C
Control 111	A/G	A/G	C/C	C/C	G/G	C/C
Control 112	G/G	A/A	C/C	C/T	T/G	C/C
Control 113	A/G	A/G	C/C	T/T	G/G	C/C
Control 114	G/G	A/G	A/A	C/T	G/G	C/C
Control 115	G/G	A/G	C/C	T/T	T/G	C/A
Control 116	G/G	A/A	C/C	C/T	T/G	C/C
Control 117	A/G	A/A	C/C	C/T	G/G	C/C
Control 118	A/G	A/A	A/A	C/T	G/G	C/C
Control 119	G/G	A/G	C/C	C/C	T/G	C/C
Control 120	G/G	A/G	C/C	T/T	G/G	C/C
Control 121	G/G	A/G	A/A	C/C	G/G	C/C
Control 122	G/G	A/A	C/C	C/T	G/G	C/A
Control 123	A/G	A/G	A/A	C/T	T/G	C/A
Control 124	G/G	G/G	C/C	C/T	G/G	C/C
Control 125	G/G	A/G	A/A	C/T	T/G	C/C
Control 126	A/G	A/G	A/A	T/T	G/G	C/C
Control 127	A/G	A/A	A/A	C/T	G/G	C/C
Control 128	G/G	A/G	C/C	C/C	G/G	C/C
Control 129	A/G	A/G	C/C	C/C	G/G	C/C
Control 130	A/G	A/A	A/A	T/T	T/G	C/C
Control 131	A/G	G/G	C/C	C/T	G/G	C/C
Control 132	A/G	G/G	C/C	T/T	T/T	C/A
Control 133	A/G	G/G	C/C	C/C	T/T	C/C
Control 134	G/G	A/G	C/C	T/T	G/G	C/C
Control 135	A/G	A/G	C/C	C/T	T/G	C/A
Control 136	G/G	A/A	C/C	C/T	G/G	C/C
Control 137	A/G	A/G	C/C	C/C	G/G	C/C
Control 138	A/G	A/A	C/C	C/C	T/T	C/A
Control 139	G/G	G/G	C/C	C/T	T/G	C/C
Control 140	A/G	A/G	C/C	C/T	G/G	C/C
Control 141	G/G	A/A	C/C	C/T	G/G	C/C
Control 142	G/G	A/G	C/C	C/T	T/G	C/C
Control 143	G/G	A/G	C/C	C/T	G/G	C/C
Control 144	G/G	A/A	C/A	C/T	T/T	A/A
Control 145	A/G	A/A	A/A	C/C	T/T	C/C
Control 146	A/G	A/A	C/C	C/C	G/G	C/C
Control 147	A/G	A/G	A/A	C/T	G/G	C/C
Control 148	G/G	G/G	A/A	C/T	G/G	C/C
Control 149	G/G	G/G	A/A	C/T	T/G	C/A
Control 150	G/G	A/A	C/C	T/T	T/G	C/C
Control 151	G/G	A/G	C/C	C/T	G/G	C/C
Control 152	A/G	A/G	C/C	C/C	G/G	C/C
Control 153	G/G	A/G	C/A	C/T	T/G	C/C
Control 154	G/G	G/G	C/C	T/T	T/T	C/A
Control 155	G/G	A/G	C/C	C/C	G/G	C/A
Control 156	G/G	A/A	C/A	T/T	T/G	C/A
Control 157	G/G	A/G	C/A	C/T	T/G	C/C
Control 158	G/G	A/A	C/C	C/C	T/G	C/C
Control 159	G/G	A/A	C/C	C/C	G/G	C/C
Control 160	G/G	A/A	C/C	C/T	G/G	C/C
Control 161	A/G	A/A	C/C	C/T	G/G	C/C
Control 162	A/G	A/A	C/C	C/C	T/G	C/C
Control 163	A/G	A/G	C/C	T/T	G/G	C/C
Control 164	A/A	G/G	A/A	C/C	G/G	C/C
Control 165	G/G	G/G	A/A	T/T	G/G	C/C
Control 166	A/G	A/G	C/C	C/T	G/G	C/C
Control 167	G/G	A/A	C/C	C/T	T/G	C/A
Control 168	G/G	A/G	C/C	C/T	T/G	C/A
Control 169	A/G	A/A	A/A	T/T	T/G	C/A
Control 170	G/G	A/A	C/C	C/C	T/G	C/A
Control 171	G/G	G/G	C/C	C/T	T/G	C/A
Control 172	A/G	A/A	C/C	C/C	T/G	C/A
Control 173	A/G	A/A	C/C	C/C	T/G	C/C
Control 174	A/G	A/G	A/A	T/T	G/G	C/C
Control 175	G/G	G/G	C/C	C/T	T/T	C/C
Control 176	A/G	A/G	C/C	C/T	G/G	C/C
Control 177	G/G	A/A	C/C	T/T	G/G	C/C
Control 178	A/G	G/G	C/C	C/T	T/G	C/A
Control 179	G/G	A/A	A/A	C/C	T/G	C/C
Control 180	A/G	G/G	A/A	T/T	T/G	C/C
Control 181	G/G	A/A	A/A	C/C	T/G	C/A
Control 182	A/G	G/G	C/C	C/T	T/G	C/A
Control 183	G/G	A/A	C/C	T/T	G/G	C/C
Control 184	A/G	A/G	A/A	C/C	G/G	C/C
Control 185	A/G	A/G	C/C	C/T	T/G	C/C
Control 186	G/G	A/G	C/C	T/T	T/G	C/C
Control 187	G/G	A/G	A/A	C/T	T/G	C/A
Control 188	A/G	A/A	C/C	C/T	T/G	C/C
Control 189	A/G	A/A	C/C	C/T	T/G	C/C
Control 190	G/G	G/G	C/C	C/C	G/G	C/C
Control 191	A/G	A/G	A/A	C/T	T/T	A/A
Control 192	G/G	A/G	C/C	C/C	G/G	C/C
Control 193	A/G	A/G	C/C	C/C	T/G	A/A
Control 194	G/G	A/G	A/A	C/C	G/G	C/C
Control 195	A/G	G/G	C/C	T/T	G/G	C/A
Control 196	G/G	A/A	C/C	C/C	T/G	A/A
